# Supplementary material for: TB Antigen-Stimulated CXCR3 Ligand Assay for Diagnosis of Tuberculous Lymphadenitis
Source: Int J Environ Res Public Health. 2021 Jul 29;18(15):8020. doi: 10.3390/ijerph18158020 (PMC8345678; doi:10.3390/ijerph18158020)
Supplement: Supplementary file 1 [file ijerph-18-08020-s001.zip]

Archive with 1 entries (1 files):
- ijerph-1267217-supplementary.pdf
